# Supplementary material for: GhTBL34 Is Associated with Verticillium Wilt Resistance in Cotton
Source: Int J Mol Sci. 2021 Aug 24;22(17):9115. doi: 10.3390/ijms22179115 (PMC8431740; doi:10.3390/ijms22179115)
Supplement: Supplementary file 1 [file ijms-22-09115-s001.zip › Table S1.xlsx]

## Sheet: Sheet1
Table S1. List of 16 Upland accessions used in this study and their verticillium wilt resistance.
Accession ID	Accesion or improved cultivar	Origin	relative disease index (RDI) *
			artificial VW nursery	greenhouse
ZZM2	Zhongzhimian 2	China	26.32	19.1
107	DES926	USA	32.2	41.0747
117	Han109	China	25.8	30.9199
151	Yumian2067	China	22.7	25.6083
136	Liao4835	China	28.7	29.868
174	Arcot-1	USA	22.7	27.4153
182	AfricaE40	Africa	32.5	24.4843
191	Ao152	Australia	26.9	24.6333
222	Zhong9708-222	China	29.7	28.4008
241	Liao96-23-30	China	27.4	23.6242
22	Han8959	China	53.7	71.9681
88	Linqing201	China	47.9	53.2
123	Han8944	China	66	57.2309
216	Beiersinuo	USA	48.2	72.6307
284	353 big boll	China	57	60.3
JM11	Jimian 11	China	50	50
* Relative disease index (RDI) of the 16 Upland accessions was derived from our previous study (Zhao et al., 2021).
