# Supplementary material for: GhTBL34 Is Associated with Verticillium Wilt Resistance in Cotton
Source: Int J Mol Sci. 2021 Aug 24;22(17):9115. doi: 10.3390/ijms22179115 (PMC8431740; doi:10.3390/ijms22179115)
Supplement: Supplementary file 1 [file ijms-22-09115-s001.zip › Table S2.xlsx]

## Sheet: Sheet1
Table S2: Primer sequences used in this study.
category	Primer Name	Primer sequence (5′- 3′)
cDNA	TBL34-F	CGACGACAAGCCGGTGAT
	TBL34-R	CCCCAGTTTTCATAAACACATATTT
gDNA	gTBL34-a-F	GTGGGTTTTGAGTATTAGGTGGG
	gTBL34-a-R	TGCAATGTTAACCTCTCATCTATCA
	gTBL34-b-F	CCATCACCGGCTTGTCG
	gTBL34-b-R	GAAAGCCCCGAAGATGGG
	gTBL34-c-F	CCTCTCATCTATCATTAAATAGGAGGA
	gTBL34-c-R	TTGCTCTACGCTTACATTCTTGAA
qRT PCR	Ct-TBL34-F	GGGCGGAATCAAAGGTGAAA
	Ct-TBL34-R	TGGACGTTCAACCCTCTTGT
	Ct-Actin-F	CACTGGTGTGATGGTTGGTA
	Ct-Actin-R	CTGGATAGCAACATACATAGCC
VIGS	VIGS-TBL34-F	GGCCTCGAGACGCGTGAGCTCTTAGTGGTTTTGGCGATGGC
	VIGS-TBL34-R	AGAAGGCCTCCATGGGGATCCCGATCCGGTACACGATGGC
