# Supplementary material for: GhTBL34 Is Associated with Verticillium Wilt Resistance in Cotton
Source: Int J Mol Sci. 2021 Aug 24;22(17):9115. doi: 10.3390/ijms22179115 (PMC8431740; doi:10.3390/ijms22179115)
Supplement: Supplementary file 1 [file ijms-22-09115-s001.zip › Table S3.xlsx]

## Sheet: Sheet1
Accesion or improved cultivar		Exon-1		Intron-1						Exon-2	Intron-2	Exon-3			Intron-3			Intron-4
		SNP1 (39 bp)	SNP2 (47 bp)	INDEL ( 115-124 bp)	SNP3 （129 bp）	SNP 4（136 bp）	SNP 5 (140 bp)	SNP 6 (153 bp)	SNP 7（183 bp）	SNP 8 (392 bp)	SNP 9 (466 bp)	SNP 10 (604 bp)	SNP 11 (625 bp)	SNP 12 (652 bp)	SNP 13 (726 bp)	SNP 14 (737 bp)	SNP 15 (789 bp)	SNP 16 (1124 bp)	SNP 17 (1312 bp)	SNP 18 (1724 bp)
	JM11	A	C	/	G	C	C	A	G	T	G	G	C	T	T	A	G	T	T	C
	HAN8959	A	C	/	G	C	C	A	G	T	G	G	C	T	T	A	G	T	T	C
	LINQING201	A	C	/	G	C	C	A	G	T	G	G	C	T	T	A	G	T	T	C
	HAN109	A	C	/	G	C	C	A	G	T	G	G	C	T	T	A	G	T	T	C
GhTBL34-1	HAN8944	A	C	/	G	C	C	A	G	T	G	G	C	T	T	A	G	T	T	C
	AFRICAE40	A	C	/	G	C	C	A	G	T	G	G	C	T	T	A	G	T	T	C
	BEIERSINUO	A	C	/	G	C	C	A	G	T	G	G	C	T	T	A	G	T	T	C
	353 BIG BOLL	A	C	/	G	C	C	A	G	T	G	G	C	T	T	A	G	T	T	C
	ZZM2	G	A	TGTATG	A	T	T	G	/	C	A	A	A	C	C	T	T	/	/	A
GhTBL34-2	LIAO4835	G	A	TGTATG	A	T	T	G	/	C	A	A	A	C	C	T	T	/	/	A
	AO152	G	A	TGTATG	A	T	T	G	/	C	A	A	A	C	C	T	T	/	/	A
	LIAO96-23-30	G	A	TGTATG	A	T	T	G	/	C	A	A	A	C	C	T	T	/	/	A
	DES926	G	A	TGTATGTATG	A	T	T	G	/	C	A	A	A	C	C	T	G	/	T	A
GhTBL34-3	YUMIAN2067	G	A	TGTATGTATG	A	T	T	G	/	C	A	A	A	C	C	T	G	/	T	A
	ARCOT-1	G	A	TGTATGTATG	A	T	T	G	/	C	A	A	A	C	C	T	G	/	T	A
	ZHONG708-222	G	A	TGTATGTATG	A	T	T	G	/	C	A	A	A	C	C	T	G	/	T	A
NOTE:Take the GhTBL34-3 genotype as an reference for the base position of the gene sequence.
